# Supplementary material for: Selection for rapid uptake of scarce or fluctuating resource explains vulnerability of glycolysis to imbalance
Source: PLoS Comput Biol. 2021 Jan 19;17(1):e1008547. doi: 10.1371/journal.pcbi.1008547 (PMC7815144; doi:10.1371/journal.pcbi.1008547)
Supplement: S1 Model — (CELLML) [file pcbi.1008547.s017.cellml]

<?xml version='1.0'?>
<!-- A model of a yeast cell with a core glycolysis pathway
 PLOS Computational Biology, doi:10.1371/journal.pcbi.1008547
 Created by Albertas Janulevicius, albertas.janulevicius@gmail.com-->
<model name="yeast_cell_core_glycolysis_model" xmlns="http://www.cellml.org/cellml/1.1#" xmlns:cellml="http://www.cellml.org/cellml/1.1#">
    <units name="mM">
        <unit prefix="milli" units="mole"/>
        <unit exponent="-1" units="litre"/>
    </units>
    <units name="minute">
        <unit multiplier="60" units="second"/>
    </units>
    <units name="mM_per_min">
        <unit units="mM"/>
        <unit exponent="-1" units="minute"/>
    </units>
    <units name="per_mM">
        <unit exponent="-1" units="mM"/>
    </units>
    <units name="per_min">
        <unit exponent="-1" units="minute"/>
    </units>
    <component name="main">
        <variable initial_value="0" name="t" units="minute"/>
        <!--Metabolites
 Initial concentrations will produce balanced dynamics. Lower the initial Pi value (e.g. to 7.0) to obtain imbalanced dynamics -->
        <variable initial_value="2.0" name="GLC" units="mM"/>
        <variable initial_value="2.0" name="FBP" units="mM"/>
        <variable initial_value="1.0" name="ATP" units="mM"/>
        <variable initial_value="10.4" name="Pi" units="mM"/>
        <variable name="ADP" units="mM"/>
        <variable name="Pivac" units="mM"/>
        <variable name="Ptot" units="mM"/>
        <!--Cell properties-->
        <variable initial_value="3.35e-15" name="V" units="litre"/>
        <variable initial_value="Hmax" name="H" units="dimensionless"/>
        <variable initial_value="1.0" name="Hmax" units="dimensionless"/>
        <!-- Cell genotype -->
        <variable initial_value="Vmaxupr" name="Vmaxup" units="mM_per_min"/>
        <variable initial_value="Vmaxlor" name="Vmaxlo" units="mM_per_min"/>
        <variable initial_value="katpr" name="katp" units="per_min"/>
        <variable initial_value="kpr" name="kp" units="per_min"/>
        <!-- Reference genotype-->
        <variable initial_value="10.0" name="Vmaxupr" units="mM_per_min"/>
        <variable initial_value="10.0" name="Vmaxlor" units="mM_per_min"/>
        <variable initial_value="10.0" name="katpr" units="per_min"/>
        <variable initial_value="0.3" name="kpr" units="per_min"/>
        <!-- Other parameters of the metabolic pathway-->
        <variable initial_value="0.1" name="Kmglc" units="mM"/>
        <variable initial_value="0.1" name="Kmatp" units="mM"/>
        <variable initial_value="3.0" name="Kiatp" units="mM"/>
        <variable initial_value="5.0" name="atot" units="mM"/>
        <variable initial_value="1.0" name="Kmfbp" units="mM"/>
        <variable initial_value="0.1" name="Kmadp" units="mM"/>
        <variable initial_value="2.0" name="Kmp" units="mM"/>
        <variable initial_value="10.0" name="Pivacmax" units="mM"/>
        <variable initial_value="250.0" name="Kvac" units="mM"/>
        <variable initial_value="4" name="m" units="dimensionless"/>
        <!--Fluxes-->
        <variable name="vup" units="mM_per_min"/>
        <variable name="vlo" units="mM_per_min"/>
        <variable name="vatp" units="mM_per_min"/>
        <variable initial_value="12.7" name="vatprb" units="mM_per_min"/>
        <variable initial_value="0.46" name="vatpri" units="mM_per_min"/>
        <variable name="vatpg" units="mM_per_min"/>
        <variable name="vatpgrb" units="mM_per_min"/>
        <variable name="vatpgri" units="mM_per_min"/>
        <variable name="vatpe" units="mM_per_min"/>
        <variable initial_value="5.0" name="vatper" units="mM_per_min"/>
        <variable initial_value="0.0" name="vatpm" units="mM_per_min"/>
        <variable name="vp" units="mM_per_min"/>
        <!-- -->
        <variable name="ug" units="per_mM"/>
        <variable name="ud" units="per_mM"/>
        <variable initial_value="90.0" name="taug" units="minute"/>
        <variable initial_value="420.0" name="taud" units="minute"/>
        <variable name="Vfracgrwth" units="per_min"/>
        <variable initial_value="4" name="n" units="dimensionless"/>
        <variable initial_value="1" name="wup" units="dimensionless"/>
        <variable initial_value="1" name="wlo" units="dimensionless"/>
        <variable initial_value="1" name="watp" units="dimensionless"/>
        <variable initial_value="1" name="wp" units="dimensionless"/>
        <!-- Glycolysis pathway-->
        <math xmlns="http://www.w3.org/1998/Math/MathML">
            <apply>
                <eq/>
                <ci>vup</ci>
                <apply>
                    <divide/>
                    <apply>
                        <times/>
                        <ci>Vmaxup</ci>
                        <ci>ATP</ci>
                        <ci>GLC</ci>
                    </apply>
                    <apply>
                        <times/>
                        <apply>
                            <plus/>
                            <ci>Kmglc</ci>
                            <ci>GLC</ci>
                        </apply>
                        <apply>
                            <plus/>
                            <ci>Kmatp</ci>
                            <apply>
                                <times/>
                                <ci>ATP</ci>
                                <apply>
                                    <plus/>
                                    <cn cellml:units="dimensionless">1</cn>
                                    <apply>
                                        <divide/>
                                        <ci>ATP</ci>
                                        <ci>Kiatp</ci>
                                    </apply>
                                </apply>
                            </apply>
                        </apply>
                    </apply>
                </apply>
            </apply>
            <apply>
                <eq/>
                <ci>ADP</ci>
                <apply>
                    <minus/>
                    <ci>atot</ci>
                    <ci>ATP</ci>
                </apply>
            </apply>
            <apply>
                <eq/>
                <ci>vlo</ci>
                <apply>
                    <divide/>
                    <apply>
                        <times/>
                        <ci>Vmaxlo</ci>
                        <ci>FBP</ci>
                        <ci>ADP</ci>
                        <ci>Pi</ci>
                    </apply>
                    <apply>
                        <times/>
                        <apply>
                            <plus/>
                            <ci>Kmfbp</ci>
                            <ci>FBP</ci>
                        </apply>
                        <apply>
                            <plus/>
                            <ci>Kmadp</ci>
                            <ci>ADP</ci>
                        </apply>
                        <apply>
                            <plus/>
                            <ci>Kmp</ci>
                            <ci>Pi</ci>
                        </apply>
                    </apply>
                </apply>
            </apply>
            <apply>
                <eq/>
                <ci>vatp</ci>
                <apply>
                    <times/>
                    <ci>katp</ci>
                    <ci>ATP</ci>
                </apply>
            </apply>
            <apply>
                <eq/>
                <ci>Ptot</ci>
                <apply>
                    <plus/>
                    <ci>Pi</ci>
                    <apply>
                        <times/>
                        <cn cellml:units="dimensionless">2</cn>
                        <ci>FBP</ci>
                    </apply>
                    <ci>ATP</ci>
                </apply>
            </apply>
            <apply>
                <eq/>
                <ci>Pivac</ci>
                <apply>
                    <divide/>
                    <ci>Pivacmax</ci>
                    <apply>
                        <plus/>
                        <cn cellml:units="dimensionless">1</cn>
                        <apply>
                            <power/>
                            <apply>
                                <divide/>
                                <ci>Ptot</ci>
                                <ci>Kvac</ci>
                            </apply>
                            <ci>m</ci>
                        </apply>
                    </apply>
                </apply>
            </apply>
            <apply>
                <eq/>
                <ci>vp</ci>
                <apply>
                    <times/>
                    <ci>kp</ci>
                    <apply>
                        <minus/>
                        <ci>Pivac</ci>
                        <ci>Pi</ci>
                    </apply>
                </apply>
            </apply>
            <!--Cell growth
 Vfracgrwth is V'/V in the article  -->
            <apply>
                <eq/>
                <ci>vatpe</ci>
                <apply>
                    <times/>
                    <apply>
                        <divide/>
                        <ci>vatper</ci>
                        <apply>
                            <plus/>
                            <apply>
                                <power/>
                                <apply>
                                    <times/>
                                    <ci>wup</ci>
                                    <ci>Vmaxupr</ci>
                                </apply>
                                <ci>n</ci>
                            </apply>
                            <apply>
                                <power/>
                                <apply>
                                    <times/>
                                    <ci>wlo</ci>
                                    <ci>Vmaxlor</ci>
                                </apply>
                                <ci>n</ci>
                            </apply>
                            <apply>
                                <power/>
                                <apply>
                                    <times/>
                                    <ci>watp</ci>
                                    <cn cellml:units="mM">1</cn>
                                    <ci>katpr</ci>
                                </apply>
                                <ci>n</ci>
                            </apply>
                            <apply>
                                <power/>
                                <apply>
                                    <times/>
                                    <ci>wp</ci>
                                    <cn cellml:units="mM">1</cn>
                                    <ci>kpr</ci>
                                </apply>
                                <ci>n</ci>
                            </apply>
                        </apply>
                    </apply>
                    <apply>
                        <plus/>
                        <apply>
                            <power/>
                            <apply>
                                <times/>
                                <ci>wup</ci>
                                <ci>Vmaxup</ci>
                            </apply>
                            <ci>n</ci>
                        </apply>
                        <apply>
                            <power/>
                            <apply>
                                <times/>
                                <ci>wlo</ci>
                                <ci>Vmaxlo</ci>
                            </apply>
                            <ci>n</ci>
                        </apply>
                        <apply>
                            <power/>
                            <apply>
                                <times/>
                                <ci>watp</ci>
                                <cn cellml:units="mM">1</cn>
                                <ci>katp</ci>
                            </apply>
                            <ci>n</ci>
                        </apply>
                        <apply>
                            <power/>
                            <apply>
                                <times/>
                                <ci>wp</ci>
                                <cn cellml:units="mM">1</cn>
                                <ci>kp</ci>
                            </apply>
                            <ci>n</ci>
                        </apply>
                    </apply>
                </apply>
            </apply>
            <apply>
                <eq/>
                <ci>vatpg</ci>
                <apply>
                    <minus/>
                    <ci>vatp</ci>
                    <apply>
                        <plus/>
                        <ci>vatpe</ci>
                        <ci>vatpm</ci>
                    </apply>
                </apply>
            </apply>
            <apply>
                <eq/>
                <ci>vatpgrb</ci>
                <apply>
                    <minus/>
                    <ci>vatprb</ci>
                    <apply>
                        <plus/>
                        <ci>vatper</ci>
                        <ci>vatpm</ci>
                    </apply>
                </apply>
            </apply>
            <apply>
                <eq/>
                <ci>vatpgri</ci>
                <apply>
                    <minus/>
                    <ci>vatpri</ci>
                    <apply>
                        <plus/>
                        <ci>vatper</ci>
                        <ci>vatpm</ci>
                    </apply>
                </apply>
            </apply>
            <apply>
                <eq/>
                <ci>ug</ci>
                <apply>
                    <divide/>
                    <apply>
                        <ln/>
                        <cn cellml:units="dimensionless">2</cn>
                    </apply>
                    <apply>
                        <times/>
                        <ci>taug</ci>
                        <ci>vatpgrb</ci>
                    </apply>
                </apply>
            </apply>
            <apply>
                <eq/>
                <ci>Vfracgrwth</ci>
                <piecewise>
                    <piece>
                        <apply>
                            <times/>
                            <ci>ug</ci>
                            <ci>vatpg</ci>
                        </apply>
                        <apply>
                            <and/>
                            <apply>
                                <geq/>
                                <ci>H</ci>
                                <ci>Hmax</ci>
                            </apply>
                            <apply>
                                <gt/>
                                <ci>vatpg</ci>
                                <cn cellml:units="mM_per_min">0</cn>
                            </apply>
                        </apply>
                    </piece>
                    <otherwise>
                        <cn cellml:units="per_min">0.0</cn>
                    </otherwise>
                </piecewise>
            </apply>
            <apply>
                <eq/>
                <apply>
                    <diff/>
                    <bvar>
                        <ci>t</ci>
                    </bvar>
                    <ci>V</ci>
                </apply>
                <apply>
                    <times/>
                    <ci>Vfracgrwth</ci>
                    <ci>V</ci>
                </apply>
            </apply>
            <!-- -->
            <apply>
                <eq/>
                <ci>ud</ci>
                <apply>
                    <divide/>
                    <cn cellml:units="dimensionless">1</cn>
                    <apply>
                        <times/>
                        <ci>taud</ci>
                        <ci>vatpgri</ci>
                    </apply>
                </apply>
            </apply>
            <apply>
                <eq/>
                <apply>
                    <diff/>
                    <bvar>
                        <ci>t</ci>
                    </bvar>
                    <ci>H</ci>
                </apply>
                <piecewise>
                    <piece>
                        <apply>
                            <times/>
                            <apply>
                                <minus/>
                                <ci>ud</ci>
                            </apply>
                            <ci>vatpg</ci>
                        </apply>
                        <apply>
                            <leq/>
                            <ci>vatpg</ci>
                            <cn cellml:units="mM_per_min">0</cn>
                        </apply>
                    </piece>
                    <piece>
                        <apply>
                            <times/>
                            <ci>ug</ci>
                            <ci>vatpg</ci>
                        </apply>
                        <apply>
                            <and/>
                            <apply>
                                <gt/>
                                <ci>vatpg</ci>
                                <cn cellml:units="mM_per_min">0</cn>
                            </apply>
                            <apply>
                                <lt/>
                                <ci>H</ci>
                                <ci>Hmax</ci>
                            </apply>
                        </apply>
                    </piece>
                    <piece>
                        <cn cellml:units="per_min">0.0</cn>
                        <apply>
                            <and/>
                            <apply>
                                <gt/>
                                <ci>vatpg</ci>
                                <cn cellml:units="mM_per_min">0</cn>
                            </apply>
                            <apply>
                                <geq/>
                                <ci>H</ci>
                                <ci>Hmax</ci>
                            </apply>
                        </apply>
                    </piece>
                </piecewise>
            </apply>
            <!-- -->
            <apply>
                <eq/>
                <apply>
                    <diff/>
                    <bvar>
                        <ci>t</ci>
                    </bvar>
                    <ci>FBP</ci>
                </apply>
                <apply>
                    <minus/>
                    <apply>
                        <minus/>
                        <ci>vup</ci>
                        <ci>vlo</ci>
                    </apply>
                    <apply>
                        <times/>
                        <ci>FBP</ci>
                        <ci>Vfracgrwth</ci>
                    </apply>
                </apply>
            </apply>
            <apply>
                <eq/>
                <apply>
                    <diff/>
                    <bvar>
                        <ci>t</ci>
                    </bvar>
                    <ci>ATP</ci>
                </apply>
                <apply>
                    <minus/>
                    <apply>
                        <minus/>
                        <apply>
                            <plus/>
                            <apply>
                                <times/>
                                <apply>
                                    <minus/>
                                    <cn cellml:units="dimensionless">2</cn>
                                </apply>
                                <ci>vup</ci>
                            </apply>
                            <apply>
                                <times/>
                                <cn cellml:units="dimensionless">4</cn>
                                <ci>vlo</ci>
                            </apply>
                        </apply>
                        <ci>vatp</ci>
                    </apply>
                    <apply>
                        <times/>
                        <ci>ATP</ci>
                        <ci>Vfracgrwth</ci>
                    </apply>
                </apply>
            </apply>
            <apply>
                <eq/>
                <apply>
                    <diff/>
                    <bvar>
                        <ci>t</ci>
                    </bvar>
                    <ci>Pi</ci>
                </apply>
                <apply>
                    <minus/>
                    <apply>
                        <plus/>
                        <apply>
                            <times/>
                            <apply>
                                <minus/>
                                <cn cellml:units="dimensionless">2</cn>
                            </apply>
                            <ci>vlo</ci>
                        </apply>
                        <ci>vatp</ci>
                        <ci>vp</ci>
                    </apply>
                    <apply>
                        <times/>
                        <ci>Pi</ci>
                        <ci>Vfracgrwth</ci>
                    </apply>
                </apply>
            </apply>
        </math>
        <!-- -->
    </component>
</model>
